# Supplementary material for: Systematic Review: Drug Repositioning for Congenital Disorders of Glycosylation (CDG)
Source: Int J Mol Sci. 2022 Aug 5;23(15):8725. doi: 10.3390/ijms23158725 (PMC9369176; doi:10.3390/ijms23158725)
Supplement: Supplementary file 1 [file ijms-23-08725-s001.zip]

Archive with 1 entries (1 files):
- ijms-1813157-supplementary.pdf
